# Supplementary material for: Hyaluronan and Derivatives: An In Vitro Multilevel Assessment of Their Potential in Viscosupplementation
Source: Polymers (Basel). 2021 Sep 22;13(19):3208. doi: 10.3390/polym13193208 (PMC8512809; doi:10.3390/polym13193208)
Supplement: Supplementary file 1 [file polymers-13-03208-s001.zip]

Archive with 1 entries (1 files):
- polymers-1340051-supplementary.pdf
